# Supplementary material for: Construction and Verification of a Fibroblast-Related Prognostic Signature Model for Colon Cancer
Source: Front Genet. 2022 Jul 14;13:908957. doi: 10.3389/fgene.2022.908957 (PMC9329609; doi:10.3389/fgene.2022.908957)
Supplement: Supplementary file 2 [file Table1.XLSX]

## Sheet: Supplementary table 1.
Supplementary table 1. The maker gene used in CAFs identification
	Description	Expression in Fibroblast
CD67	For Myeloids Cells	-
CD14	For Myeloids Cells	-
CPA3	For Mast Cells	-
KIT	For Mast Cells	-
CD79B	For B Cells	-
CD79A	For B Cells	-
NKG7	For T Cells	-
GNLY	For T Cells	-
PRF1	For T Cells	-
KLRD1	For T Cells	-
PECAM1	Negative marker used in order to identify endothelial cell populations	-
COL3A1	Commer maker for Fibroblast in other study	+
THY1	Commer maker for Fibroblast in other study	+
EPCAM	A known marker for epithelial cells. Not expressed by fibroblast cells	-
SPARC	New maker marker for fibroblast cells in recent study	+
COL1A1	New maker marker for fibroblast cells in recent study	+
COL1A2	New maker marker for fibroblast cells in recent study	+
LUM	New maker marker for fibroblast cells in recent study	+
DCN	New maker marker for fibroblast cells in recent study	+
ACTA2	Most reliable CAF-specific marker,New maker marker for CAF-B cells	+

## Sheet: Supplementary table 2.
Supplementary table 2. RT-qPCR primers in this study
	Forward Primer	Reverse Primer
GREM1	CGGAGCGCAAATACCTGAAG	GGTTGATGATGGTGCGACTGT
IGF1	GCTCTTCAGTTCGTGTGTGGA	GCCTCCTTAGATCACAGCTCC
GAPDH	GGAGCGAGATCCCTCCAAAAT	GGCTGTTGTCATACTTCTCATGG
